# Supplementary material for: Catalytic Transformation of Triglycerides to Biodiesel with SiO2-SO3H and Quaternary Ammonium Salts in Toluene or DMSO
Source: Molecules. 2022 Jan 30;27(3):953. doi: 10.3390/molecules27030953 (PMC8840453; doi:10.3390/molecules27030953)
Supplement: Supplementary file 1 [file molecules-27-00953-s001.zip]

Archive with 1 entries (1 files):
- molecules-1553178-supplementary.pdf
